# Supplementary material for: Signal Detection of Pediatric Drug–Induced Coagulopathy Using Routine Electronic Health Records
Source: Front Pharmacol. 2022 Jul 20;13:935627. doi: 10.3389/fphar.2022.935627 (PMC9348591; doi:10.3389/fphar.2022.935627)
Supplement: Supplementary file 2 [file DataSheet2.xlsx]

## Sheet: Sheet1
			Acetaminophen				Meropenem				Phenobarbital				Cefoperazone sulbactam				Fluconazole				Voriconazole				Ambroxol hydrochloride				Salbutamol sulfate				Vancomycin				Ribavirin				Furosemide				Iodixanol
			before PS match		after PS match		before PS match		after PS match		before PS match		after PS match		before PS match		after PS match		before PS match		after PS match		before PS match		after PS match		before PS match		after PS match		before PS match		after PS match		before PS match		after PS match		before PS match		after PS match		before PS match		after PS match		before PS match		after PS match
			EG	UEG	EG	UEG	EG	UEG	EG	UEG	EG	UEG	EG	UEG	EG	UEG	EG	UEG	EG	UEG	EG	UEG	EG	UEG	EG	UEG	EG	UEG	EG	UEG	EG	UEG	EG	UEG	EG	UEG	EG	UEG	EG	UEG	EG	UEG	EG	UEG	EG	UEG	EG	UEG	EG
Age(years,mean±SE）		Mean±SE	3.84±3.88	5.65±4.1	3.84±3.88	3.84±3.38	4.72±3.76	5.67±4.11	4.72±3.76	4.65±3.78	4.07±4.25	5.63±4.09	4.1±4.26	4.18±3.52	5.17±4.31	5.7±4.07	5.17±4.31	5.23±4.02	5.2±4.11	5.6±4.12	5.21±4.11	5.26±4.15	5.92±3.75	5.5±4.12	5.92±3.75	5.99±4.01	4.09±3.89	6.06±4.08	4.12±3.89	4.23±3.72	3.37±3.1	5.96±4.08	5.92±3.75	5.99±4.01	5.24±3.65	5.59±4.16	5.24±3.65	5.55±3.84	4.32±3.73	5.61±4.11	4.35±3.73	3.78±3.43	5.38±4.06	5.69±4.09	5.38±4.06	5.69±4.09	3.28±2.87	5.69±4.14	3.28±2.87
		t		8.411		-0.039		5.429		-0.359		4.893		0.244		2.868		0.315		2.118		0.238		-2.095		0.317		11.662		0.593		15.73		0.317		2.587		2.194		5.237		-2.123		2.92		2.885		14.842
		P		<0.001		0.969		<0.001		0.72		<0.001		0.807		0.004		0.753		0.035		0.812		0.037		0.751		<0.001		0.553		<0.001		0.751		0.01		0.028		<0.001		0.034		0.004		0.004		<0.001
Gender(%)		Male	219(63.48)	4336(60.47)	219(63.48)	824(59.93)	307(62.53)	4155(60.46)	307(62.53)	1247(63.56)	114(62.3)	4418(60.7)	113(62.09)	440(61.03)	365(63.81)	3989(60.52)	365(63.81)	1459(64.02)	317(62.52)	4170(60.3)	316(62.45)	1248(61.66)	229(61.07)	4323(60.61)	229(61.07)	913(60.87)	346(58.94)	3554(60.12)	344(59.11)	1327(58.02)	239(61.6)	3968(59.81)	229(61.07)	913(60.87)	523(63.39)	3896(59.87)	523(63.39)	1897(60.76)	156(64.73)	4375(60.32)	154(64.44)	630(66.32)	1320(60.55)	2644(60.32)	860(39.47)	1738(39.66)	222(64.53)	4330(60.39)	222(64.53)
		Female	126(36.52)	2835(39.53)	126(36.52)	551(40.07)	184(37.47)	2717(39.54)	184(37.47)	715(36.44)	69(37.7)	2861(39.3)	69(37.91)	281(38.97)	207(36.19)	2602(39.48)	207(36.19)	820(35.98)	190(37.48)	2745(39.7)	190(37.55)	776(38.34)	146(38.93)	2810(39.39)	146(38.93)	587(39.13)	241(41.06)	2358(39.88)	238(40.89)	960(41.98)	149(38.4)	2666(40.19)	146(38.93)	587(39.13)	302(36.61)	2611(40.13)	302(36.61)	1225(39.24)	85(35.27)	2878(39.68)	85(35.56)	320(33.68)	860(39.45)	1739(39.68)	53(2.43)	172(3.93)	122(35.47)	2840(39.61)	122(35.47)
		c2		1.128		6.542		0.733		0.138		0.13		0.134		2.253		0.002		0.884		0.076		0.015		0		0.258		0.181		0.415		0		3.643		1.796		1.718		0.223		0.022		0.016		2.191
		P		0.288		0.011		0.392		0.71		0.718		0.714		0.133		0.965		0.347		0.782		0.901		0.991		0.611		0.67		0.52		0.991		0.056		0.18		0.19		0.637		0.881		0.901		0.139
Major dignosis(%)	A+B	Certain infectious and parastic diseases	20(5.8)	240(3.35)	20(5.8)	53(3.85)	24(4.89)	216(3.14)	24(4.89)	61(3.11)	12(6.56)	232(3.19)	12(6.56)	39(5.41)	34(5.94)	210(3.19)	34(5.94)	146(6.41)	29(5.72)	224(3.24)	28(5.53)	68(3.36)	14(3.73)	246(3.45)	14(3.73)	31(2.07)	24(4.09)	191(3.23)	21(3.61)	94(4.11)	19(4.9)	213(3.21)	14(3.73)	31(2.07)	17(2.06)	7850(4.88)	17(2.06)	87(2.79)	18(7.47)	222(3.06)	17(7.11)	35(3.68)	53(2.43)	173(3.95)	53(2.43)	172(3.93)	11(3.2)	248(3.46)	11(3.2)
	C	Neoplasms	17(4.93)	202(2.82)	17(4.93)	45(3.27)	52(10.59)	147(2.14)	52(10.59)	48(2.45)	8(4.37)	206(2.83)	8(4.37)	31(4.3)	40(6.99)	155(2.35)	40(6.99)	103(4.52)	50(9.86)	167(2.42)	50(9.88)	56(2.77)	28(7.47)	187(2.62)	28(7.47)	31(2.07)	30(5.11)	170(2.88)	30(5.15)	74(3.24)	21(5.41)	184(2.77)	28(7.47)	31(2.07)	108(13.09)	4385(2.73)	108(13.09)	51(1.63)	10(4.15)	207(2.85)	10(4.18)	31(3.26)	181(8.3)	54(1.23)	181(8.31)	54(1.23)	57(16.57)	162(2.26)	57(16.57)
	D	Diseases of the blood and blood-forming organs involving the immune mechanism	16(4.64)	684(9.54)	16(4.64)	146(10.62)	46(9.37)	641(9.33)	46(9.37)	181(9.23)	14(7.65)	688(9.45)	14(7.65)	101(14.01)	56(9.79)	616(9.35)	56(9.79)	276(12.11)	37(7.3)	660(9.54)	37(7.31)	199(9.83)	32(8.53)	668(9.36)	32(8.53)	80(5.33)	40(6.81)	641(10.84)	39(6.7)	229(10.01)	20(5.15)	680(10.25)	32(8.53)	80(5.33)	48(5.82)	16485(10.25)	48(5.82)	240(7.69)	10(4.15)	692(9.54)	10(4.18)	93(9.79)	141(6.47)	471(10.75)	141(6.47)	471(10.75)	15(4.36)	689(9.61)	15(4.36)
	E	Endocrine,nutritional and metabolic diseases	1(0.29)	51(0.71)	1(0.29)	17(1.24)	1(0.2)	50(0.73)	1(0.2)	12(0.61)	3(1.64)	48(0.66)	3(1.64)	11(1.53)	1(0.17)	46(0.7)	1(0.17)	13(0.57)	1(0.2)	47(0.68)	1(0.2)	15(0.74)	0(0)	52(0.73)	0(0)	8(0.53)	2(0.34)	40(0.68)	2(0.34)	20(0.87)	3(0.77)	48(0.72)	0(0)	8(0.53)	1(0.12)	3170(1.97)	1(0.12)	18(0.58)	2(0.83)	48(0.66)	2(0.84)	9(0.95)	11(0.5)	29(0.66)	11(0.5)	29(0.66)	3(0.87)	49(0.68)	3(0.87)
	F	Mental and behavioural disorders	0(0)	1(0.01)	0(0)	0(0)	0(0)	2(0.03)	0(0)	0(0)	0(0)	1(0.01)	0(0)	0(0)	0(0)	2(0.03)	0(0)	1(0.04)	0(0)	2(0.03)	0(0)	1(0.05)	0(0)	2(0.03)	0(0)	0(0)	2(0.34)	1(0.02)	2(0.34)	0(0)	0(0)	2(0.03)	0(0)	0(0)	0(0)	139(0.09)	0(0)	1(0.03)	0(0)	2(0.03)	0(0)	0(0)	1(0.05)	1(0.02)	1(0.05)	1(0.02)	0(0)	2(0.03)	0(0)
	G	Diseases of the nervous system	11(3.19)	280(3.9)	11(3.19)	69(5.02)	19(3.87)	215(3.13)	19(3.87)	71(3.62)	31(16.94)	219(3.01)	31(16.94)	36(4.99)	26(4.55)	257(3.9)	26(4.55)	115(5.05)	20(3.94)	269(3.89)	20(3.95)	77(3.8)	4(1.07)	292(4.09)	4(1.07)	31(2.07)	36(6.13)	200(3.38)	36(6.19)	120(5.25)	27(6.96)	252(3.8)	4(1.07)	31(2.07)	24(2.91)	10000(6.21)	24(2.91)	80(2.56)	16(6.64)	259(3.57)	16(6.69)	43(4.53)	55(2.52)	209(4.77)	55(2.52)	209(4.77)	7(2.03)	288(4.02)	7(2.03)
	H	Diseases of the eye, adnex, ear and mastoid process	1(0.29)	9(0.13)	1(0.29)	2(0.15)	0(0)	10(0.15)	0(0)	3(0.15)	0(0)	10(0.14)	0(0)	1(0.14)	0(0)	10(0.15)	0(0)	6(0.26)	1(0.2)	9(0.13)	1(0.2)	3(0.15)	0(0)	10(0.14)	0(0)	1(0.07)	0(0)	10(0.17)	0(0)	7(0.31)	0(0)	10(0.15)	0(0)	1(0.07)	2(0.24)	1423(0.88)	2(0.24)	5(0.16)	1(0.41)	9(0.12)	1(0.42)	1(0.11)	0(0)	9(0.21)	0(0)	9(0.21)	0(0)	9(0.13)	0(0)
	I	Diseases of the circulation system	2(0.58)	117(1.63)	2(0.58)	24(1.75)	5(1.02)	111(1.62)	5(1.02)	19(0.97)	6(3.28)	107(1.47)	6(3.28)	18(2.5)	12(2.1)	106(1.61)	12(2.1)	47(2.06)	2(0.39)	112(1.62)	2(0.4)	37(1.83)	0(0)	118(1.65)	0(0)	12(0.8)	8(1.36)	103(1.74)	8(1.37)	37(1.62)	4(1.03)	108(1.63)	0(0)	12(0.8)	4(0.48)	4722(2.93)	4(0.48)	35(1.12)	7(2.9)	115(1.59)	7(2.93)	15(1.58)	22(1.01)	77(1.76)	22(1.01)	77(1.76)	13(3.78)	104(1.45)	13(3.78)
	J	Diseases of the respiratory system	44(12.75)	709(9.89)	44(12.75)	221(16.07)	50(10.18)	711(10.35)	50(10.18)	240(12.23)	12(6.56)	765(10.51)	12(6.56)	90(12.48)	105(18.36)	552(8.38)	105(18.36)	236(10.36)	79(15.58)	667(9.65)	79(15.61)	229(11.31)	23(6.13)	739(10.36)	23(6.13)	103(6.87)	37(6.3)	155(2.62)	37(6.36)	75(3.28)	61(15.72)	382(5.76)	23(6.13)	103(6.87)	41(4.97)	34587(21.5)	41(4.97)	177(5.67)	50(20.75)	697(9.61)	50(20.92)	142(14.95)	145(6.65)	544(12.41)	145(6.65)	544(12.41)	77(22.38)	682(9.51)	77(22.38)
	K	Diseases of the digestsive system	7(2.03)	151(2.11)	7(2.03)	32(2.33)	15(3.05)	137(1.99)	15(3.05)	38(1.94)	4(2.19)	161(2.21)	4(2.19)	16(2.22)	23(4.02)	118(1.79)	23(4.02)	45(1.97)	16(3.16)	143(2.07)	16(3.16)	38(1.88)	7(1.87)	157(2.2)	7(1.87)	16(1.07)	14(2.39)	139(2.35)	13(2.23)	75(3.28)	12(3.09)	142(2.14)	7(1.87)	16(1.07)	13(1.58)	12144(7.55)	13(1.58)	44(1.41)	4(1.66)	157(2.16)	4(1.67)	29(3.05)	28(1.28)	117(2.67)	28(1.28)	117(2.67)	6(1.74)	153(2.13)	6(1.74)
	L	Diseases of the skin and suscutaneous tissue	6(1.74)	29(0.4)	6(1.74)	6(0.44)	2(0.41)	32(0.47)	2(0.41)	5(0.25)	0(0)	38(0.52)	0(0)	4(0.55)	3(0.52)	32(0.49)	3(0.52)	10(0.44)	3(0.59)	35(0.51)	3(0.59)	11(0.54)	0(0)	38(0.53)	0(0)	2(0.13)	1(0.17)	34(0.58)	1(0.17)	9(0.39)	4(1.03)	34(0.51)	0(0)	2(0.13)	1(0.12)	2320(1.44)	1(0.12)	11(0.35)	1(0.41)	36(0.5)	1(0.42)	1(0.11)	7(0.32)	28(0.64)	7(0.32)	28(0.64)	0(0)	38(0.53)	0(0)
	M	Diseases of the musculoskeletal system and connective tissue	49(14.2)	938(13.08)	49(14.2)	213(15.49)	27(5.5)	975(14.19)	27(5.5)	290(14.78)	6(3.28)	1011(13.89)	6(3.28)	114(15.81)	34(5.94)	969(14.7)	34(5.94)	330(14.48)	20(3.94)	991(14.33)	20(3.95)	295(14.58)	12(3.2)	1003(14.06)	12(3.2)	109(7.27)	39(6.64)	936(15.83)	39(6.7)	419(18.32)	20(5.15)	977(14.73)	12(3.2)	109(7.27)	7(0.85)	10441(6.49)	7(0.85)	261(8.36)	24(9.96)	980(13.51)	24(10.04)	131(13.79)	115(5.28)	822(18.75)	115(5.28)	822(18.76)	17(4.94)	1005(14.02)	17(4.94)
	N	Diseases of the genitourinary system	21(6.09)	662(9.23)	21(6.09)	151(10.98)	8(1.63)	680(9.9)	8(1.63)	170(8.66)	9(4.92)	674(9.26)	9(4.92)	68(9.43)	18(3.15)	659(10)	18(3.15)	239(10.49)	13(2.56)	674(9.75)	13(2.57)	220(10.87)	1(0.27)	688(9.65)	1(0.27)	74(4.93)	48(8.18)	592(10.01)	48(8.25)	234(10.23)	33(8.51)	628(9.47)	1(0.27)	74(4.93)	5(0.61)	6574(4.09)	5(0.61)	192(6.15)	14(5.81)	669(9.22)	13(5.44)	91(9.58)	161(7.39)	228(5.2)	161(7.39)	228(5.2)	3(0.87)	688(9.6)	3(0.87)
	P	Certain conditions originating in the perinatal period	0(0)	9(0.13)	0(0)	4(0.29)	1(0.2)	8(0.12)	1(0.2)	4(0.2)	0(0)	8(0.11)	0(0)	1(0.14)	0(0)	9(0.14)	0(0)	3(0.13)	0(0)	9(0.13)	0(0)	0(0)	0(0)	10(0.14)	0(0)	1(0.07)	0(0)	8(0.14)	0(0)	6(0.26)	1(0.26)	10(0.15)	0(0)	1(0.07)	0(0)	930(0.58)	0(0)	3(0.1)	0(0)	10(0.14)	0(0)	2(0.21)	3(0.14)	7(0.16)	3(0.14)	7(0.16)	0(0)	10(0.14)	0(0)
	Q	Congenital malformations, deformations and chromosomal abnormalities	95(27.54)	217(3.03)	95(27.54)	74(5.38)	27(5.5)	272(3.96)	27(5.5)	110(5.61)	45(24.59)	234(3.21)	45(24.59)	43(5.96)	49(8.57)	155(2.35)	49(8.57)	46(2.02)	17(3.35)	280(4.05)	17(3.36)	95(4.69)	7(1.87)	320(4.49)	7(1.87)	45(3)	124(21.12)	72(1.22)	124(21.31)	48(2.1)	38(9.79)	203(3.06)	7(1.87)	45(3)	16(1.94)	18323(11.39)	16(1.94)	135(4.32)	7(2.9)	315(4.34)	7(2.93)	59(6.21)	161(7.39)	66(1.51)	161(7.39)	66(1.51)	60(17.44)	259(3.61)	60(17.44)
	R	Symptoms, signs and abnormal clinical and laboratory findings, not elsewhere classified	15(4.35)	107(1.49)	15(4.35)	17(1.24)	5(1.02)	110(1.6)	5(1.02)	27(1.38)	5(2.73)	119(1.63)	5(2.73)	14(1.94)	8(1.4)	114(1.73)	8(1.4)	32(1.4)	5(0.99)	119(1.72)	5(0.99)	31(1.53)	0(0)	124(1.74)	0(0)	24(1.6)	9(1.53)	107(1.81)	9(1.55)	38(1.66)	7(1.8)	118(1.78)	0(0)	24(1.6)	3(0.36)	3366(2.09)	3(0.36)	34(1.09)	5(2.07)	117(1.61)	5(2.09)	10(1.05)	19(0.87)	95(2.17)	19(0.87)	95(2.17)	6(1.74)	120(1.67)	6(1.74)
	S+T	injury,poisoning and certain other consequrences of external causes	1(0.29)	80(1.12)	1(0.29)	16(1.16)	11(2.24)	68(0.99)	11(2.24)	27(1.38)	9(4.92)	61(0.84)	9(4.92)	6(0.83)	13(2.27)	56(0.85)	13(2.27)	19(0.83)	11(2.17)	70(1.01)	11(2.17)	22(1.09)	3(0.8)	80(1.12)	3(0.8)	12(0.8)	10(1.7)	53(0.9)	10(1.72)	25(1.09)	8(2.06)	68(1.03)	3(0.8)	12(0.8)	15(1.82)	4497(2.79)	15(1.82)	40(1.28)	0(0)	78(1.08)	0(0)	7(0.74)	28(1.28)	47(1.07)	28(1.28)	47(1.07)	3(0.87)	81(1.13)	3(0.87)
	Z	Factors influencing health status and contact with health services	39(11.3)	2684(37.43)	39(11.3)	284(20.65)	198(40.33)	2486(36.18)	198(40.33)	656(33.44)	19(10.38)	2696(37.04)	19(10.38)	128(17.75)	150(26.22)	2524(38.29)	150(26.22)	612(26.85)	203(40.04)	2436(35.23)	203(40.12)	627(30.98)	244(65.07)	2398(33.62)	244(65.07)	919(61.27)	163(27.77)	2459(41.59)	163(28.01)	776(33.93)	110(28.35)	2574(38.8)	244(65.07)	919(61.27)	520(63.03)	19537(12.14)	520(63.03)	1707(54.68)	72(29.88)	2639(36.38)	72(30.13)	251(26.42)	1049(48.12)	1405(32.06)	1048(48.1)	1405(32.06)	66(19.19)	2582(36.01)	66(19.19)
		c2		600.199		206.221		204.25		134.151		426.606		132.457		287.726		165.385		201.967		157.024		234.264		78.188		833.385		371.154		180.095		78.188		808.144		343.473		74.493		38.366		790.091		789.371		533.686
		P		<0.001		<0.001		<0.001		<0.001		<0.001		<0.001		<0.001		<0.001		<0.001		<0.001		<0.001		<0.001		<0.001		<0.001		<0.001		<0.001		<0.001		<0.001		<0.001		0.001		<0.001		<0.001		<0.001
Admission date time (year) (%)		2009	7(2.03)	131(1.83)	7(2.03)	42(3.05)	8(1.63)	128(1.86)	8(1.63)	28(1.43)	7(3.83)	125(1.72)	6(3.3)	26(3.61)	8(1.4)	127(1.93)	8(1.4)	37(1.62)	11(2.17)	125(1.81)	10(1.98)	43(2.12)	5(1.33)	138(1.93)	5(1.33)	22(1.47)	26(4.43)	87(1.47)	23(3.95)	49(2.14)	5(1.29)	128(1.93)	5(1.33)	22(1.47)	7(0.85)	129(1.98)	7(0.85)	35(1.12)	3(1.24)	122(1.68)	2(0.84)	26(2.74)	28(1.28)	84(1.92)	28(1.28)	83(1.89)	2(0.58)	137(1.91)	2(0.58)
		2010	12(3.48)	121(1.69)	12(3.48)	34(2.47)	6(1.22)	119(1.73)	6(1.22)	24(1.22)	5(2.73)	128(1.76)	5(2.75)	20(2.77)	11(1.92)	122(1.85)	11(1.92)	48(2.11)	7(1.38)	118(1.71)	7(1.38)	39(1.93)	2(0.53)	129(1.81)	2(0.53)	6(0.4)	22(3.75)	83(1.4)	20(3.44)	43(1.88)	3(0.77)	122(1.84)	2(0.53)	6(0.4)	5(0.61)	122(1.87)	5(0.61)	47(1.51)	12(4.98)	112(1.54)	11(4.6)	22(2.32)	36(1.65)	74(1.69)	36(1.65)	74(1.69)	2(0.58)	135(1.88)	2(0.58)
		2011	6(1.74)	120(1.67)	6(1.74)	32(2.33)	8(1.63)	113(1.64)	8(1.63)	20(1.02)	6(3.28)	115(1.58)	6(3.3)	11(1.53)	5(0.87)	112(1.7)	5(0.87)	37(1.62)	8(1.58)	109(1.58)	8(1.58)	34(1.68)	4(1.07)	120(1.68)	4(1.07)	12(0.8)	20(3.41)	90(1.52)	20(3.44)	50(2.19)	10(2.58)	111(1.67)	4(1.07)	12(0.8)	12(1.45)	110(1.69)	12(1.45)	40(1.28)	4(1.66)	125(1.72)	4(1.67)	30(3.16)	28(1.28)	62(1.41)	28(1.28)	62(1.41)	3(0.87)	124(1.73)	3(0.87)
		2012	14(4.06)	165(2.3)	14(4.06)	41(2.98)	15(3.05)	159(2.31)	15(3.05)	38(1.94)	9(4.92)	170(2.34)	9(4.95)	21(2.91)	13(2.27)	168(2.55)	13(2.27)	57(2.5)	14(2.76)	168(2.43)	14(2.77)	49(2.42)	4(1.07)	177(2.48)	4(1.07)	21(1.4)	8(1.36)	137(2.32)	8(1.37)	62(2.71)	7(1.8)	160(2.41)	4(1.07)	21(1.4)	13(1.58)	161(2.47)	13(1.58)	60(1.92)	9(3.73)	169(2.33)	9(3.77)	30(3.16)	36(1.65)	103(2.35)	36(1.65)	103(2.35)	6(1.74)	175(2.44)	6(1.74)
		2013	81(23.48)	1407(19.62)	81(23.48)	297(21.6)	67(13.65)	1401(20.39)	67(13.65)	350(17.84)	36(19.67)	1465(20.13)	36(19.78)	172(23.86)	105(18.36)	1299(19.71)	105(18.36)	470(20.62)	95(18.74)	1390(20.1)	95(18.77)	434(21.44)	40(10.67)	1466(20.55)	40(10.67)	243(16.2)	92(15.67)	1183(20.01)	92(15.81)	500(21.86)	81(20.88)	1305(19.67)	40(10.67)	243(16.2)	150(18.18)	1328(20.41)	150(18.18)	583(18.67)	70(29.05)	1412(19.47)	70(29.29)	264(27.79)	343(15.73)	967(22.06)	343(15.74)	967(22.07)	63(18.31)	1440(20.08)	63(18.31)
		2014	124(35.94)	2310(32.21)	124(35.94)	439(31.93)	154(31.36)	2236(32.54)	154(31.36)	624(31.8)	54(29.51)	2362(32.45)	54(29.67)	220(30.51)	238(41.61)	2046(31.04)	238(41.61)	697(30.58)	195(38.46)	2221(32.12)	195(38.54)	635(31.37)	136(36.27)	2272(31.85)	136(36.27)	494(32.93)	199(33.9)	1894(32.04)	199(34.19)	744(32.53)	128(32.99)	2105(31.73)	136(36.27)	494(32.93)	262(31.76)	2107(32.38)	262(31.76)	1019(32.64)	130(53.94)	2275(31.37)	130(54.39)	315(33.16)	727(33.35)	1455(33.2)	727(33.36)	1455(33.2)	104(30.23)	2349(32.76)	104(30.23)
		2015	80(23.19)	2504(34.92)	80(23.19)	423(30.76)	192(39.1)	2343(34.09)	192(39.1)	748(38.12)	52(28.42)	2498(34.32)	52(28.57)	212(29.4)	148(25.87)	2348(35.62)	148(25.87)	801(35.15)	140(27.61)	2402(34.74)	140(27.67)	689(34.04)	143(38.13)	2437(34.17)	143(38.13)	557(37.13)	179(30.49)	2094(35.42)	179(30.76)	739(32.31)	140(36.08)	2313(34.87)	143(38.13)	557(37.13)	297(36)	2216(34.06)	297(36)	1118(35.81)	12(4.98)	2597(35.81)	12(5.02)	232(24.42)	812(37.25)	1445(32.97)	812(37.26)	1445(32.98)	135(39.24)	2419(33.74)	135(39.24)
		2016	21(6.09)	405(5.65)	21(6.09)	66(4.8)	41(8.35)	365(5.31)	41(8.35)	127(6.47)	14(7.65)	406(5.58)	14(7.69)	37(5.13)	44(7.69)	361(5.48)	44(7.69)	129(5.66)	37(7.3)	374(5.41)	37(7.31)	96(4.74)	41(10.93)	385(5.4)	41(10.93)	143(9.53)	41(6.98)	335(5.67)	41(7.04)	99(4.33)	14(3.61)	381(5.74)	41(10.93)	143(9.53)	79(9.58)	324(4.98)	79(9.58)	219(7.01)	1(0.41)	431(5.94)	1(0.42)	30(3.16)	170(7.8)	190(4.33)	169(7.76)	190(4.34)	29(8.43)	382(5.33)	29(8.43)
		2017	0(0)	4(0.06)	0(0)	1(0.07)	0(0)	4(0.06)	0(0)	2(0.1)	0(0)	5(0.07)	0(0)	0(0)	0(0)	3(0.05)	0(0)	2(0.09)	0(0)	3(0.04)	0(0)	2(0.1)	0(0)	4(0.06)	0(0)	0(0)	0(0)	4(0.07)	0(0)	0(0)	0(0)	4(0.06)	0(0)	0(0)	0(0)	5(0.08)	0(0)	0(0)	0(0)	5(0.07)	0(0)	0(0)	0(0)	0(0)	0(0)	0(0)	0(0)	4(0.06)	0(0)
		2018	0(0)	2(0.03)	0(0)	0(0)	0(0)	2(0.03)	0(0)	0(0)	0(0)	3(0.04)	0(0)	1(0.14)	0(0)	3(0.05)	0(0)	0(0)	0(0)	3(0.04)	0(0)	3(0.15)	0(0)	3(0.04)	0(0)	2(0.13)	0(0)	3(0.05)	0(0)	1(0.04)	0(0)	3(0.05)	0(0)	2(0.13)	0(0)	3(0.05)	0(0)	1(0.03)	0(0)	3(0.04)	0(0)	0(0)	0(0)	2(0.05)	0(0)	2(0.02)	0(0)	3(0.04)	0(0)
		2019	0(0)	2(0.03)	0(0)	0(0)	0(0)	2(0.03)	0(0)	1(0.05)	0(0)	2(0.03)	0(0)	1(0.14)	0(0)	2(0.03)	0(0)	1(0.04)	0(0)	2(0.03)	0(0)	0(0)	0(0)	2(0.03)	0(0)	0(0)	0(0)	2(0.03)	0(0)	0(0)	0(0)	2(0.03)	0(0)	0(0)	0(0)	2(0.03)	0(0)	0(0)	0(0)	2(0.03)	0(0)	1(0.11)	0(0)	1(0.02)	0(0)	1(0)	0(0)	2(0.03)	0(0)
		2020	0(0)	0(0)	0(0)	0(0)	0(0)	0(0)	0(0)	0(0)	0(0)	0(0)	0(0)	0(0)	0(0)	0(0)	0(0)	0(0)	0(0)	0(0)	0(0)	0(0)	0(0)	0(0)	0(0)	0(0)	0(0)	0(0)	0(0)	0(0)	0(0)	0(0)	0(0)	0(0)	0(0)	0(0)	0(0)	0(0)	0(0)	0(0)	0(0)	0(0)	0(0)	0(0)	0(0)	0(0)	0(0)	0(0)	0(0)
		c2		27.873		11.858		24.129		10.618		17.503		7.576		41.687		35.847		17.753		19.98		48.643		8.919		70.311		33.788		9.546		8.919		46.726		11.215		315.737		57.325		169.331		76.298		1146.68
		P		0.002		0.158		0.007		0.303		0.064		0.577		<0.001		<0.001		0.059		0.018		<0.001		0.349		<0.001		<0.001		0.481		0.349		<0.001		0.19		<0.001		<0.001		<0.001		<0.001		<0.001
PS score		PS score	0.06±0.02	0.05±0.02	0.06±0.02	0.06±0.02	0.07±0.02	0.07±0.02	0.07±0.02	0.07±0.02	0.03±0.02	0.02±0.01	0.03±0.02	0.03±0.02	0.09±0.03	0.08±0.02	0.09±0.03	0.09±0.03	0.07±0.01	0.07±0.01	0.07±0.01	0.07±0.01	0.06±0.03	0.05±0.03	0.06±0.03	0.06±0.03	0.11±0.05	0.09±0.04	0.11±0.05	0.11±0.05	0.08±0.03	0.05±0.04	0.06±0.03	0.06±0.03	0.14±0.05	0.11±0.05	0.14±0.05	0.13±0.05	0.04±0.03	0.03±0.02	0.04±0.02	0.04±0.02	0.35±0.08	0.32±0.07	0.35±0.08	0.32±0.07	0.07±0.03	0.04±0.03	0.07±0.03
		t		-9.478		-0.22		-6.342		-0.051		-6.713		-0.409		-7.285		-0.17		-2.52		-0.003		-10.386		-0.005		-12.243		-1.107		-13.929		-0.005		-13.338		-1.804		-6.31		-0.415		-13.564		-13.513		-12.67
		P		<0.001		0.826		<0.001		0.959		<0.001		0.683		<0.001		0.865		0.012		0.997		<0.001		0.996		<0.001		0.269		<0.001		0.996		<0.001		0.072		<0.001		0.678		<0.001		<0.001		<0.001
[truncated: 41 more columns]
